# Supplementary material for: Population Dynamics of Plasmodium vivax in Mexico Determined by CSP, Pvs25, and SSU 18S rRNA S-Type Polymorphism Analyses
Source: Microorganisms. 2025 Sep 22;13(9):2221. doi: 10.3390/microorganisms13092221 (PMC12472771; doi:10.3390/microorganisms13092221)
Supplement: Supplementary file 1 [file microorganisms-13-02221-s001.zip]

Archive with 6 entries (6 files):
- Table S1.pdf
- Figure S1.pdf
- Figure S2.pdf
- Figure S3A.pdf
- Figure S3B.pdf
- original gels of Figure S2 .pptx
